# Supplementary material for: New mimarachnids (Hemiptera, Fulgoromorpha, Fulgoroidea) in mid-Cretaceous Burmese amber
Source: Zookeys. 2021 Aug 25;1057:37–48. doi: 10.3897/zookeys.1057.66434 (PMC8410752; doi:10.3897/zookeys.1057.66434)
Supplement: XML Treatment for Multistria [file zookeys.1057.66434-treatment1.xml]

<!DOCTYPE tp:taxon-treatment
  PUBLIC "-//TaxonX//DTD Taxonomic Treatment Publishing DTD v0 20100105//EN" "tax-treatment-NSO.dtd">
<tp:taxon-treatment xmlns:tp="http://www.plazi.org/taxpub"><tp:treatment-meta><kwd-group><label>Taxon classification</label><kwd><named-content xmlns:xlink="http://www.w3.org/1999/xlink" content-type="kingdom">Animalia</named-content></kwd><kwd><named-content xmlns:xlink="http://www.w3.org/1999/xlink" content-type="order">Hemiptera</named-content></kwd><kwd><named-content xmlns:xlink="http://www.w3.org/1999/xlink" content-type="family">Mimarachnidae</named-content></kwd></kwd-group><mixed-citation publication-type="journal"><person-group><name><surname>Zhang</surname><given-names>Xiao</given-names></name><name><surname>Chen1</surname><given-names>Yunzhi YaoDong Ren2, Hong Pang1, Huayan</given-names></name></person-group><article-title>New mimarachnids (<tp:taxon-name><tp:taxon-name-part taxon-name-part-type="order">Hemiptera</tp:taxon-name-part></tp:taxon-name>, <tp:taxon-name><tp:taxon-name-part taxon-name-part-type="infraorder">Fulgoromorpha</tp:taxon-name-part></tp:taxon-name>, <tp:taxon-name><tp:taxon-name-part taxon-name-part-type="superfamily">Fulgoroidea</tp:taxon-name-part></tp:taxon-name>) in mid-Cretaceous Burmese amber</article-title><source>Zookeys</source><day>25</day><month>8</month><year>2021</year><volume>1057</volume><fpage>37</fpage><lpage>48</lpage><pub-id pub-id-type="doi">10.3897/zookeys.1057.66434</pub-id></mixed-citation></tp:treatment-meta><tp:nomenclature><label>Genus</label><tp:taxon-name>
              <object-id xmlns:xlink="http://www.w3.org/1999/xlink" content-type="arpha" xlink:type="simple">66B80DE9-05E7-55C1-9CCE-C6A0DBE6170E</object-id>
              <tp:taxon-name-part taxon-name-part-type="genus" reg="Multistria">Multistria</tp:taxon-name-part>
              <object-id xmlns:xlink="http://www.w3.org/1999/xlink" content-type="zoobank" xlink:type="simple">http://zoobank.org/50100984-8987-45c5-8429-de636befb635</object-id>
            </tp:taxon-name><tp:taxon-authority>Zhang, Yao &amp; Pang</tp:taxon-authority><tp:taxon-status xmlns:xlink="http://www.w3.org/1999/xlink" xlink:type="simple">gen. nov.</tp:taxon-status><xref ref-type="fig" rid="F1">Figures 1</xref><xref ref-type="fig" rid="F2">, 2</xref></tp:nomenclature><tp:treatment-sec sec-type="etymology" id="SECID0ERHAC"><title>Etymology.</title><p>The generic name is a combination of Latin “<italic>multi</italic>-” meaning “many” and “<italic>stria</italic>” meaning “streak”, referring to its wrinkled posterior pronotum. Gender feminine.</p></tp:treatment-sec><tp:treatment-sec sec-type="type species" id="SECID0E2HAC"><title>Type species.</title><p><italic><tp:taxon-name><tp:taxon-name-part taxon-name-part-type="genus" reg="Multistria">Multistria</tp:taxon-name-part><tp:taxon-name-part taxon-name-part-type="species" reg="orthotropa">orthotropa</tp:taxon-name-part></tp:taxon-name></italic> Zhang, Yao &amp; Pang, sp. nov.</p></tp:treatment-sec><tp:treatment-sec sec-type="diagnosis" id="SECID0EMIAC"><title>Diagnosis.</title><p>Pronotum with posterior area rugulose (not rugulose in <italic><tp:taxon-name><tp:taxon-name-part taxon-name-part-type="genus" reg="Dachibangus">Dachibangus</tp:taxon-name-part></tp:taxon-name></italic>). Tegmen costal area narrow, exceeding 2/3 length of the wing, ScP + RA and RP single, close to each other, subparallel, MP with three terminals (no fewer than five terminals in <italic><tp:taxon-name><tp:taxon-name-part taxon-name-part-type="genus" reg="Dachibangus">Dachibangus</tp:taxon-name-part></tp:taxon-name></italic>), CuA forked early, near wing basal 1/3, CuA<sub>2</sub> slightly curved mediad at level of tornus (more curved in <italic><tp:taxon-name><tp:taxon-name-part taxon-name-part-type="genus" reg="Dachibangus">Dachibangus</tp:taxon-name-part></tp:taxon-name></italic>). Without narrow marginal membrane. Hind wing CuA with two terminals.</p><fig id="F1" position="float" orientation="portrait"><object-id xmlns:xlink="http://www.w3.org/1999/xlink" content-type="doi" xlink:type="simple">10.3897/zookeys.1057.66434.figure1</object-id><object-id xmlns:xlink="http://www.w3.org/1999/xlink" content-type="arpha" xlink:type="simple">FCBB8504-C89B-5C2F-8519-F8662EE9C034</object-id><label>Figure 1.</label><caption><p>Holotype of <italic><tp:taxon-name><tp:taxon-name-part taxon-name-part-type="genus" reg="Multistria">Multistria</tp:taxon-name-part><tp:taxon-name-part taxon-name-part-type="species" reg="orthotropa">orthotropa</tp:taxon-name-part></tp:taxon-name></italic> gen. et sp. nov. <bold>A</bold> habitus in dorsal view <bold>B</bold> head and thorax in dorsal view <bold>C</bold> hind tarsus <bold>D</bold> pronotum in dorsal view. Scale bars: 2 mm (<bold>A</bold>); 1 mm (<bold>B, C</bold>); 0.25 mm (<bold>D</bold>).</p></caption><graphic xmlns:xlink="http://www.w3.org/1999/xlink" xlink:href="zookeys-1057-037-g001.jpg" position="float" orientation="portrait" xlink:type="simple" id="oo_580847.jpg"><uri content-type="original_file" xlink:type="simple">https://binary.pensoft.net/fig/580847</uri></graphic></fig><fig id="F2" position="float" orientation="portrait"><object-id xmlns:xlink="http://www.w3.org/1999/xlink" content-type="doi" xlink:type="simple">10.3897/zookeys.1057.66434.figure2</object-id><object-id xmlns:xlink="http://www.w3.org/1999/xlink" content-type="arpha" xlink:type="simple">DC86DAE6-83D9-528B-8DFD-91F43C10473C</object-id><label>Figure 2.</label><caption><p>Line drawings of <italic><tp:taxon-name><tp:taxon-name-part taxon-name-part-type="genus" reg="Multistria">Multistria</tp:taxon-name-part><tp:taxon-name-part taxon-name-part-type="species" reg="orthotropa">orthotropa</tp:taxon-name-part></tp:taxon-name></italic> gen. et sp. nov. <bold>A</bold> head and thorax <bold>B</bold> hind tarsus <bold>C</bold> forewing <bold>D</bold> hind wing. Scale bars: 1 mm (<bold>A, B</bold>); 2 mm (<bold>C, D</bold>).</p></caption><graphic xmlns:xlink="http://www.w3.org/1999/xlink" xlink:href="zookeys-1057-037-g002.jpg" position="float" orientation="portrait" xlink:type="simple" id="oo_580848.jpg"><uri content-type="original_file" xlink:type="simple">https://binary.pensoft.net/fig/580848</uri></graphic></fig></tp:treatment-sec></tp:taxon-treatment>
