# Supplementary material for: New mimarachnids (Hemiptera, Fulgoromorpha, Fulgoroidea) in mid-Cretaceous Burmese amber
Source: Zookeys. 2021 Aug 25;1057:37–48. doi: 10.3897/zookeys.1057.66434 (PMC8410752; doi:10.3897/zookeys.1057.66434)
Supplement: XML Treatment for Dachibangus [file zookeys.1057.66434-treatment3.xml]

<!DOCTYPE tp:taxon-treatment
  PUBLIC "-//TaxonX//DTD Taxonomic Treatment Publishing DTD v0 20100105//EN" "tax-treatment-NSO.dtd">
<tp:taxon-treatment xmlns:tp="http://www.plazi.org/taxpub"><tp:treatment-meta><kwd-group><label>Taxon classification</label><kwd><named-content xmlns:xlink="http://www.w3.org/1999/xlink" content-type="kingdom">Animalia</named-content></kwd><kwd><named-content xmlns:xlink="http://www.w3.org/1999/xlink" content-type="order">Hemiptera</named-content></kwd><kwd><named-content xmlns:xlink="http://www.w3.org/1999/xlink" content-type="family">Mimarachnidae</named-content></kwd></kwd-group><mixed-citation publication-type="journal"><person-group><name><surname>Zhang</surname><given-names>Xiao</given-names></name><name><surname>Chen1</surname><given-names>Yunzhi YaoDong Ren2, Hong Pang1, Huayan</given-names></name></person-group><article-title>New mimarachnids (<tp:taxon-name><tp:taxon-name-part taxon-name-part-type="order">Hemiptera</tp:taxon-name-part></tp:taxon-name>, <tp:taxon-name><tp:taxon-name-part taxon-name-part-type="infraorder">Fulgoromorpha</tp:taxon-name-part></tp:taxon-name>, <tp:taxon-name><tp:taxon-name-part taxon-name-part-type="superfamily">Fulgoroidea</tp:taxon-name-part></tp:taxon-name>) in mid-Cretaceous Burmese amber</article-title><source>Zookeys</source><day>25</day><month>8</month><year>2021</year><volume>1057</volume><fpage>37</fpage><lpage>48</lpage><pub-id pub-id-type="doi">10.3897/zookeys.1057.66434</pub-id></mixed-citation></tp:treatment-meta><tp:nomenclature><label>Genus</label><tp:taxon-name>
              <object-id xmlns:xlink="http://www.w3.org/1999/xlink" content-type="arpha" xlink:type="simple">0F62EE59-7734-5AE3-9385-416646A33063</object-id>
              <tp:taxon-name-part taxon-name-part-type="genus" reg="Dachibangus">Dachibangus</tp:taxon-name-part>
            </tp:taxon-name><tp:taxon-authority>Jiang, Szwedo &amp; Wang, 2018</tp:taxon-authority></tp:nomenclature><tp:treatment-sec sec-type="type species" id="SECID0EUHAE"><title>Type species.</title><p><italic><tp:taxon-name><tp:taxon-name-part taxon-name-part-type="genus" reg="Dachibangus"/><tp:taxon-name-part taxon-name-part-type="species" reg="trimaculatus">trimaculatus</tp:taxon-name-part></tp:taxon-name></italic> Jiang, Szwedo &amp; Wang, 2018; by original designation and monotype.</p></tp:treatment-sec></tp:taxon-treatment>
