# Supplementary material for: New mimarachnids (Hemiptera, Fulgoromorpha, Fulgoroidea) in mid-Cretaceous Burmese amber
Source: Zookeys. 2021 Aug 25;1057:37–48. doi: 10.3897/zookeys.1057.66434 (PMC8410752; doi:10.3897/zookeys.1057.66434)
Supplement: XML Treatment for Dachibangus hui [file zookeys.1057.66434-treatment4.xml]

<!DOCTYPE tp:taxon-treatment
  PUBLIC "-//TaxonX//DTD Taxonomic Treatment Publishing DTD v0 20100105//EN" "tax-treatment-NSO.dtd">
<tp:taxon-treatment xmlns:tp="http://www.plazi.org/taxpub"><tp:treatment-meta><kwd-group><label>Taxon classification</label><kwd><named-content xmlns:xlink="http://www.w3.org/1999/xlink" content-type="kingdom">Animalia</named-content></kwd><kwd><named-content xmlns:xlink="http://www.w3.org/1999/xlink" content-type="order">Hemiptera</named-content></kwd><kwd><named-content xmlns:xlink="http://www.w3.org/1999/xlink" content-type="family">Mimarachnidae</named-content></kwd></kwd-group><mixed-citation publication-type="journal"><person-group><name><surname>Zhang</surname><given-names>Xiao</given-names></name><name><surname>Chen1</surname><given-names>Yunzhi YaoDong Ren2, Hong Pang1, Huayan</given-names></name></person-group><article-title>New mimarachnids (<tp:taxon-name><tp:taxon-name-part taxon-name-part-type="order">Hemiptera</tp:taxon-name-part></tp:taxon-name>, <tp:taxon-name><tp:taxon-name-part taxon-name-part-type="infraorder">Fulgoromorpha</tp:taxon-name-part></tp:taxon-name>, <tp:taxon-name><tp:taxon-name-part taxon-name-part-type="superfamily">Fulgoroidea</tp:taxon-name-part></tp:taxon-name>) in mid-Cretaceous Burmese amber</article-title><source>Zookeys</source><day>25</day><month>8</month><year>2021</year><volume>1057</volume><fpage>37</fpage><lpage>48</lpage><pub-id pub-id-type="doi">10.3897/zookeys.1057.66434</pub-id></mixed-citation></tp:treatment-meta><tp:nomenclature><tp:taxon-name>
              <object-id xmlns:xlink="http://www.w3.org/1999/xlink" content-type="arpha" xlink:type="simple">15A7F261-7E29-5A28-AF20-87999D865287</object-id>
              <tp:taxon-name-part taxon-name-part-type="genus" reg="Dachibangus">Dachibangus</tp:taxon-name-part>
              <tp:taxon-name-part taxon-name-part-type="species" reg="hui">hui</tp:taxon-name-part>
              <object-id xmlns:xlink="http://www.w3.org/1999/xlink" content-type="zoobank" xlink:type="simple">http://zoobank.org/24d479b0-ebb5-4c2f-95d3-3c1a41ff403a</object-id>
            </tp:taxon-name><tp:taxon-authority>Zhang, Yao &amp; Pang</tp:taxon-authority><tp:taxon-status xmlns:xlink="http://www.w3.org/1999/xlink" xlink:type="simple">sp. nov.</tp:taxon-status><xref ref-type="fig" rid="F3">Figures 3</xref><xref ref-type="fig" rid="F4">, 4</xref></tp:nomenclature><tp:treatment-sec sec-type="etymology" id="SECID0EVJAE"><title>Etymology.</title><p>The new specific name is dedicated to Mr Zhengkun Hu for his donation of the Burmese amber containing the holotype.</p></tp:treatment-sec><tp:treatment-sec sec-type="type material" id="SECID0E1JAE"><title>Type material.</title><p><bold><italic>Holotype</italic>,</bold>CNU-HOM-MA2021002, adult male, wings well preserved, but legs missing.</p></tp:treatment-sec><tp:treatment-sec sec-type="Locality and horizon" id="SECID0EFKAE"><title>Locality and horizon.</title><p>Hukawng Valley, Kachin State, Myanmar; mid-Cretaceous, lowermost Cenomanian.</p></tp:treatment-sec><tp:treatment-sec sec-type="diagnosis" id="SECID0EKKAE"><title>Diagnosis.</title><p>Median carinae of mesonotum straight, subparallel to each other, lateral carinae posterior portion nearly straight (median carinae slightly sinuate, lateral carinae posterior portion arcuate in <italic><tp:taxon-name><tp:taxon-name-part taxon-name-part-type="genus" reg="Dachibangus">D.</tp:taxon-name-part><tp:taxon-name-part taxon-name-part-type="species" reg="trimaculatus">trimaculatus</tp:taxon-name-part></tp:taxon-name></italic>); tegmen without spots (with spots in <italic><tp:taxon-name><tp:taxon-name-part taxon-name-part-type="genus" reg="Dachibangus">D.</tp:taxon-name-part><tp:taxon-name-part taxon-name-part-type="species" reg="trimaculatus">trimaculatus</tp:taxon-name-part></tp:taxon-name></italic> and <italic><tp:taxon-name><tp:taxon-name-part taxon-name-part-type="genus" reg="Dachibangus">D.</tp:taxon-name-part><tp:taxon-name-part taxon-name-part-type="species" reg="formosus">formosus</tp:taxon-name-part></tp:taxon-name></italic>); common stem ScP + R as long as basal cell (ScP + R longer than basal cell in <italic><tp:taxon-name><tp:taxon-name-part taxon-name-part-type="genus" reg="Dachibangus">D.</tp:taxon-name-part><tp:taxon-name-part taxon-name-part-type="species" reg="formosus">formosus</tp:taxon-name-part></tp:taxon-name></italic>, ScP + R about 1/2 of basal cell in <italic><tp:taxon-name><tp:taxon-name-part taxon-name-part-type="genus" reg="Dachibangus">D.</tp:taxon-name-part><tp:taxon-name-part taxon-name-part-type="species" reg="trimaculatus">trimaculatus</tp:taxon-name-part></tp:taxon-name></italic>); MP with five terminals (six terminals in <italic><tp:taxon-name><tp:taxon-name-part taxon-name-part-type="genus" reg="Dachibangus">D.</tp:taxon-name-part><tp:taxon-name-part taxon-name-part-type="species" reg="trimaculatus">trimaculatus</tp:taxon-name-part></tp:taxon-name></italic>); the bifurcation of MP<sub>1+2</sub> slightly proximad of the bifurcation of MP<sub>3+4</sub> (the bifurcation of MP<sub>1+2</sub> slightly apicad of the bifurcation of MP<sub>3+4</sub> in <italic><tp:taxon-name><tp:taxon-name-part taxon-name-part-type="genus" reg="Dachibangus">D.</tp:taxon-name-part><tp:taxon-name-part taxon-name-part-type="species" reg="formosus">formosus</tp:taxon-name-part></tp:taxon-name></italic>); CuA<sub>1</sub> almost straight (arcuate in <italic><tp:taxon-name><tp:taxon-name-part taxon-name-part-type="genus" reg="Dachibangus">D.</tp:taxon-name-part><tp:taxon-name-part taxon-name-part-type="species" reg="trimaculatus">trimaculatus</tp:taxon-name-part></tp:taxon-name></italic>); CuA<sub>2</sub> slightly curved mediad at level of tornus (more curved in <italic><tp:taxon-name><tp:taxon-name-part taxon-name-part-type="genus" reg="Dachibangus">D.</tp:taxon-name-part><tp:taxon-name-part taxon-name-part-type="species" reg="formosus">formosus</tp:taxon-name-part></tp:taxon-name></italic>, strongly curved in <italic><tp:taxon-name><tp:taxon-name-part taxon-name-part-type="genus" reg="Dachibangus">D.</tp:taxon-name-part><tp:taxon-name-part taxon-name-part-type="species" reg="trimaculatus">trimaculatus</tp:taxon-name-part></tp:taxon-name></italic>); CuP almost straight (sinuate in <italic><tp:taxon-name><tp:taxon-name-part taxon-name-part-type="genus" reg="Dachibangus">D.</tp:taxon-name-part><tp:taxon-name-part taxon-name-part-type="species" reg="trimaculatus">trimaculatus</tp:taxon-name-part></tp:taxon-name></italic> and <italic><tp:taxon-name><tp:taxon-name-part taxon-name-part-type="genus" reg="Dachibangus">D.</tp:taxon-name-part><tp:taxon-name-part taxon-name-part-type="species" reg="formosus">formosus</tp:taxon-name-part></tp:taxon-name></italic>); free stem of Pcu nearly as long as common stem of Pcu + A<sub>1</sub> (Pcu longer than Pcu + A<sub>1</sub> in <italic><tp:taxon-name><tp:taxon-name-part taxon-name-part-type="genus" reg="Dachibangus">D.</tp:taxon-name-part><tp:taxon-name-part taxon-name-part-type="species" reg="trimaculatus">trimaculatus</tp:taxon-name-part></tp:taxon-name></italic>); CuP and Pcu + A<sub>1</sub> not close to each other (close to each other in <italic><tp:taxon-name><tp:taxon-name-part taxon-name-part-type="genus" reg="Dachibangus">D.</tp:taxon-name-part><tp:taxon-name-part taxon-name-part-type="species" reg="trimaculatus">trimaculatus</tp:taxon-name-part></tp:taxon-name></italic>); hind wing CuA forked at wing midlength (forked near wing base in <italic><tp:taxon-name><tp:taxon-name-part taxon-name-part-type="genus" reg="Dachibangus">D.</tp:taxon-name-part><tp:taxon-name-part taxon-name-part-type="species" reg="trimaculatus">trimaculatus</tp:taxon-name-part></tp:taxon-name></italic>).</p><fig id="F3" position="float" orientation="portrait"><object-id xmlns:xlink="http://www.w3.org/1999/xlink" content-type="doi" xlink:type="simple">10.3897/zookeys.1057.66434.figure3</object-id><object-id xmlns:xlink="http://www.w3.org/1999/xlink" content-type="arpha" xlink:type="simple">211ADBDB-F88C-5D44-88E3-A64DD6F1988E</object-id><label>Figure 3.</label><caption><p>Holotype of <italic><tp:taxon-name><tp:taxon-name-part taxon-name-part-type="genus" reg="Dachibangus">Dachibangus</tp:taxon-name-part><tp:taxon-name-part taxon-name-part-type="species" reg="hui">hui</tp:taxon-name-part></tp:taxon-name></italic> sp. nov. <bold>A</bold> habitus in dorsal view <bold>B</bold> distal part of forewing <bold>C</bold> basal part of forewing <bold>D</bold> mesonotum <bold>E</bold> sensory pits on mesonotum <bold>F</bold> male terminalia in ventral view. Scale bars: 5 mm (<bold>A</bold>); 1 mm (<bold>B, C, D, F</bold>); 0.5 mm (<bold>E</bold>).</p></caption><graphic xmlns:xlink="http://www.w3.org/1999/xlink" xlink:href="zookeys-1057-037-g003.jpg" position="float" orientation="portrait" xlink:type="simple" id="oo_580849.jpg"><uri content-type="original_file" xlink:type="simple">https://binary.pensoft.net/fig/580849</uri></graphic></fig><fig id="F4" position="float" orientation="portrait"><object-id xmlns:xlink="http://www.w3.org/1999/xlink" content-type="doi" xlink:type="simple">10.3897/zookeys.1057.66434.figure4</object-id><object-id xmlns:xlink="http://www.w3.org/1999/xlink" content-type="arpha" xlink:type="simple">34F09540-43CE-5DF0-9BF9-D19CBF390F0F</object-id><label>Figure 4.</label><caption><p>Line drawings of <italic><tp:taxon-name><tp:taxon-name-part taxon-name-part-type="genus" reg="Dachibangus">Dachibangus</tp:taxon-name-part><tp:taxon-name-part taxon-name-part-type="species" reg="hui">hui</tp:taxon-name-part></tp:taxon-name></italic> sp. nov. <bold>A</bold> mesonotum <bold>B</bold> male terminalia <bold>C</bold> forewing <bold>D</bold> hind wing. Scale bars: 1 mm (<bold>A–D</bold>).</p></caption><graphic xmlns:xlink="http://www.w3.org/1999/xlink" xlink:href="zookeys-1057-037-g004.jpg" position="float" orientation="portrait" xlink:type="simple" id="oo_580850.jpg"><uri content-type="original_file" xlink:type="simple">https://binary.pensoft.net/fig/580850</uri></graphic></fig></tp:treatment-sec><tp:treatment-sec sec-type="description" id="SECID0ETSAE"><title>Description.</title><p>Total length of the preserved holotype about 14.21 mm, wings well-preserved.</p><p><bold>Thorax</bold>: mesonotum wider than long in midline, densely punctate, median carinae paired, diverging laterad on scutellum, lateral carinae distinct, not reaching anterior margin, diverging posteriad, scutellum transversely wrinkled. Tegula large.</p><p><bold>Wings</bold>: membranous. Tegmen 13.59 mm long, 5.06 mm wide, about 2.7 times as long as wide, with distinct venation and irregular network veinlets, and also with irregular colour bands from base to apex, costal margin weakly arched at base, apical margin round, posterior margin almost straight, tornus distinct. Costal area narrow and long, with transverse veinlets, narrowing toward tegmen apex, basal cell weak, arculus weak, Pc + CP parallel to costal margin, apical portion weakened, common stem ScP + R + M approximately as long as common stem ScP + R, ScP + RA not forked, posterior portion curved upward, then downward to apical margin, apical portion weakened, RP single, apical portion weakened, stem MP almost straight, forked in wing apical half, with five terminals, the bifurcation of MP<sub>1+2</sub> slightly proximad of the bifurcation of MP<sub>3+4</sub>, MP<sub>1+2</sub> reaching margin with three terminals, MP<sub>3+4</sub> with two terminals, CuA forked near wing basal one-third, with two terminals, CuP present throughout wing, nearly straight, clavus open, Pcu and A<sub>1</sub> fused apicad of CuA forking, narrow marginal membrane absent, wing-coupling fore fold present.</p><p>Hind wing membranous, about 10.57 mm long, 5.63 mm wide, slightly shorter than tegmen, without distinct coloration, irregular network veinlets present. Anteroapical angle round, stem ScP + R straight, forked late, with two terminals, ScP + RA apical portion curved, MP single, CuA forked at wing midlength, with two terminals, CuP almost straight, apical portion absent, Pcu weakly sinuous, A<sub>1</sub> forked, giving off two branches.</p><p><bold>Abdomen</bold>: male terminalia poorly preserved, with two symmetrical lobes, pygofer lobes carinate, anal tube elongate, anal styles protruding and ligulate.</p></tp:treatment-sec><tp:treatment-sec sec-type="remarks" id="SECID0ESTAE"><title>Remarks.</title><p>The new species is attributed to the genus <italic><tp:taxon-name><tp:taxon-name-part taxon-name-part-type="genus" reg="Dachibangus">Dachibangus</tp:taxon-name-part></tp:taxon-name></italic> due to mesonotum median carinae diverging laterad on scutellum, lateral carinae strongly diverging posteriad, tegmen with irregular colour bands, costal area narrow, ScP + RA curved downward in apical portion, MP at least with five terminals, CuA<sub>2</sub> curved mediad at level of tornus, tornus distinct.</p></tp:treatment-sec></tp:taxon-treatment>
